# Supplementary material for: The impact of the cardiovascular component and somatic mutations on ageing
Source: Aging Cell. 2023 Aug 22;22(10):e13957. doi: 10.1111/acel.13957 (PMC10577550; doi:10.1111/acel.13957)
Supplement: Supplementary file 2 — Table S1 [file ACEL-22-e13957-s002.xlsx]

## Sheet: 1a - Lifespan
Supplementary Table 1a
Legend
Species	Name of the species
Lifespan	Lifespan in years. Data was obtained from Cagan et al. (2022) (Species 360/Human Mortality Database). Identical to the original publication, the age at which 80 % of the species had died was used as proxy for lifespan, excluding infant mortality. To remove the effect of extrinsic mortality, the data was acquired for individuals under human care
Source	Source of the data
Species	Lifespan	Source
Rat	2.7488	https://doi.org/10.1038/s41586-022-04618-z
Mouse	3.68241	https://doi.org/10.1038/s41586-022-04618-z
Ferret	7.84942	https://doi.org/10.1038/s41586-022-04618-z
Rabbit	9.13347	https://doi.org/10.1038/s41586-022-04618-z
Dog	15.2608	https://doi.org/10.1038/s41586-022-04618-z
Cat	18.7187	https://doi.org/10.1038/s41586-022-04618-z
Tiger	19.3813	https://doi.org/10.1038/s41586-022-04618-z
Cow	20.1013	https://doi.org/10.1038/s41586-022-04618-z
Lion	20.6434	https://doi.org/10.1038/s41586-022-04618-z
Giraffe	24.1287	https://doi.org/10.1038/s41586-022-04618-z
Black-and-white colobus	24.3504	https://doi.org/10.1038/s41586-022-04618-z
Naked mole-rat	25.347	https://doi.org/10.1038/s41586-022-04618-z
Ring-tailed lemur	27.9726	https://doi.org/10.1038/s41586-022-04618-z
Horse	31.5346	https://doi.org/10.1038/s41586-022-04618-z
Human	83.6667	https://doi.org/10.1038/s41586-022-04618-z

## Sheet: 1b - Somatic mutation rate
Supplementary Table 1b
Legend
Species	Name of the species
Somatic mutation rate	Mean mutation rate per year, data taken from Cagan et al.'s publication
Error of somatic mutation rate	Error of mean mutation rate per year, data taken from Cagan et al.'s publication
Source	Source of the data
Species	Somatic mutation rate	Error of somatic mutation rate	Source
Rat	665.048	30.9167	https://doi.org/10.1038/s41586-022-04618-z
Mouse	796.424	18.584	https://doi.org/10.1038/s41586-022-04618-z
Ferret	496.399	20.5458	https://doi.org/10.1038/s41586-022-04618-z
Rabbit	216.999	9.96656	https://doi.org/10.1038/s41586-022-04618-z
Dog	249.465	8.94072	https://doi.org/10.1038/s41586-022-04618-z
Cat	287.345	6.23148	https://doi.org/10.1038/s41586-022-04618-z
Tiger	212.001	12.1483	https://doi.org/10.1038/s41586-022-04618-z
Cow	207.342	11.4174	https://doi.org/10.1038/s41586-022-04618-z
Lion	159.867	2.51113	https://doi.org/10.1038/s41586-022-04618-z
Giraffe	99.1124	2.76496	https://doi.org/10.1038/s41586-022-04618-z
Black-and-white colobus	80.3605	31.7556	https://doi.org/10.1038/s41586-022-04618-z
Naked mole-rat	92.5653	3.37658	https://doi.org/10.1038/s41586-022-04618-z
Ring-tailed lemur	103.503	6.65447	https://doi.org/10.1038/s41586-022-04618-z
Horse	128.333	6.87935	https://doi.org/10.1038/s41586-022-04618-z
Human	47.1245	2.33901	https://doi.org/10.1038/s41586-022-04618-z

## Sheet: 1c - Resting heart rate
Supplementary Table 1c
Legend
Species	Name of the species
Resting heart rate	Resting heart rate (beat per minute) of species collected from literature
Error resting heart rate	Error of heart rate (beat per minute) collected from literature
Source	Source of the data
Calculation method	Method of calculation based on the information found in source
Number of individuals used for estimation	Number of individuals used for estimation of mean resting heart rate value
Species	Resting heart rate	Error resting heart rate	Source	Calculation method	Number of individuals used for estimation
Rat	345.2	16.66	See Supplementary Table 2	Weighted mean of multiple groups measured taken from mulitple literature sources	69
Mouse	663.88	120.92	See Supplementary Table 2	Weighted mean of multiple groups measured taken from mulitple literature sources	714
Ferret	231.33	5.41	See Supplementary Table 2	Weighted mean of multiple groups measured taken from mulitple literature sources	41
Rabbit	240.01	22.54	See Supplementary Table 2	Weighted mean of multiple groups measured taken from mulitple literature sources	140
Dog	103.26	20.27	See Supplementary Table 2	Weighted mean of multiple groups measured taken from mulitple literature sources	265
Cat	153	43	https://doi.org/10.1016/j.jfms.2011.07.003	Table 1 Home environment median value	30
Tiger	74.17	8.04	See Supplementary Table 2	Weighted mean of multiple groups measured taken from mulitple literature sources	99
Cow	72.31	6.43	See Supplementary Table 2	Weighted mean of multiple groups measured taken from mulitple literature sources	292
Lion	59.5	6.51	See Supplementary Table 2	Weighted mean of multiple groups measured taken from mulitple literature sources	190
Giraffe	64.28	2.65	See Supplementary Table 2	Weighted mean of multiple groups measured taken from mulitple literature sources	51
Black-and-white colobus	150	50	https://doi.org/10.1002/9780470376478	Rough estimation based on heart rates of primates weighing > 1kg	NA
Naked mole-rat	227.39	9.84	See Supplementary Table 2	Weighted mean of multiple groups measured taken from mulitple literature sources	201
Ring-tailed lemur	128.8	12.82	See Supplementary Table 2	Weighted mean of multiple groups measured taken from mulitple literature sources	118
Horse	40.15	4.62	See Supplementary Table 2	Weighted mean of multiple groups measured taken from mulitple literature sources	224
Human	73	0.2	https://www.cdc.gov/nchs/data/nhsr/nhsr041.pdf	Overall mean resting heart rate of individuals (age 20-39) without any medical condition or medication affecting heart rate (Table 1)	6506

## Sheet: 1d - Respiratory rate
Supplementary Table 1d
Legend
Species	Name of the species
Respiratory rate	Respiratory rate (breath per minute) of species collected from literature
Error mean respiratory rate	Error of respiratory rate (breath per minute) collected from literature
Source	Source of the data
Calculation method	Method of calculation based on the information found in source
Number of individuals used for estimation	Number of individuals used for estimation of mean respiratory rate value
Species	Respiratory rate	Error respiratory rate	Source	Calculation method	Number of individuals used for estimation
Rat	140.48	27.63	Supplementary Table 2	Weighted mean of multiple groups measured taken from mulitple literature sources	111
Mouse	230.97	43.34	Supplementary Table 2	Weighted mean of multiple groups measured taken from mulitple literature sources	214
Ferret	30.35	1.55	Supplementary Table 2	Weighted mean of multiple groups measured taken from mulitple literature sources	65
Rabbit	88.89	19.6	Supplementary Table 2	Weighted mean of multiple groups measured taken from mulitple literature sources	80
Dog	38.38	8.38	Supplementary Table 2	Weighted mean of multiple groups measured taken from mulitple literature sources	62
Cat	50	26	https://doi.org/10.1016/j.jfms.2011.07.003	Table 1 Home environment median value	30
Tiger	20.87	1.72	Supplementary Table 2	Weighted mean of multiple groups measured taken from mulitple literature sources	60
Cow	41.17	13.7	Supplementary Table 2	Weighted mean of multiple groups measured taken from mulitple literature sources	45
Lion	20.81	2.07	Supplementary Table 2	Weighted mean of multiple groups measured taken from mulitple literature sources	73
Giraffe	9.42	4.95	Supplementary Table 2	Weighted mean of multiple groups measured taken from mulitple literature sources	8
Black-and-white colobus	20.15	1.65	https://doi.org/10.3109/08958378.2012.725782	Average of respiratory rates of rhesus monkeys with comparable size (Table 10, average of Howell et. al's reported values)	9
Naked mole-rat	104.05	21.24	Supplementary Table 2	Weighted mean of multiple groups measured taken from mulitple literature sources	15
Ring-tailed lemur	28.3	13.78	Supplementary Table 2	Weighted mean of multiple groups measured taken from mulitple literature sources	118
Horse	17.44	12.46	Supplementary Table 2	Weighted mean of multiple groups measured taken from mulitple literature sources	91
Human	19.04	1.07	Supplementary Table 2	Weighted mean of multiple groups measured taken from mulitple literature sources	12147

## Sheet: 1e - Adult mass
Supplementary Table 1e
Legend
Species	Name of the species
Adult mass	Adult mass in grams as found in AnAge database
Source	Source of the data
Species entry page in AnAge database	Species entry page in AnAge database
Species	Adult mass (g)	Source	Species entry page in AnAge database
Rat	300	https://onlinelibrary.wiley.com/doi/10.1111/j.1420-9101.2009.01783.x	https://genomics.senescence.info/species/entry.php?species=Rattus_norvegicus
Mouse	20.5	https://onlinelibrary.wiley.com/doi/10.1111/j.1420-9101.2009.01783.x	https://genomics.senescence.info/species/entry.php?species=Mus_musculus
Ferret	809	https://onlinelibrary.wiley.com/doi/10.1111/j.1420-9101.2009.01783.x	https://genomics.senescence.info/species/entry.php?species=Mustela_putorius
Rabbit	1800	https://onlinelibrary.wiley.com/doi/10.1111/j.1420-9101.2009.01783.x	https://genomics.senescence.info/species/entry.php?species=Oryctolagus_cuniculus
Dog	40000	https://onlinelibrary.wiley.com/doi/10.1111/j.1420-9101.2009.01783.x	https://genomics.senescence.info/species/entry.php?species=Canis_familiaris
Cat	3900	https://onlinelibrary.wiley.com/doi/10.1111/j.1420-9101.2009.01783.x	https://genomics.senescence.info/species/entry.php?species=Felis_catus
Tiger	119700	https://onlinelibrary.wiley.com/doi/10.1111/j.1420-9101.2009.01783.x	https://genomics.senescence.info/species/entry.php?species=Panthera_tigris
Cow	750000	https://onlinelibrary.wiley.com/doi/10.1111/j.1420-9101.2009.01783.x	https://genomics.senescence.info/species/entry.php?species=Bos_taurus
Lion	175000	https://onlinelibrary.wiley.com/doi/10.1111/j.1420-9101.2009.01783.x	https://genomics.senescence.info/species/entry.php?species=Panthera_leo
Giraffe	800000	https://onlinelibrary.wiley.com/doi/10.1111/j.1420-9101.2009.01783.x	https://genomics.senescence.info/species/entry.php?species=Giraffa_camelopardalis
Black-and-white colobus	9950	https://onlinelibrary.wiley.com/doi/10.1111/j.1420-9101.2009.01783.x	https://genomics.senescence.info/species/entry.php?species=Colobus_guereza
Naked mole-rat	35	https://onlinelibrary.wiley.com/doi/10.1111/j.1420-9101.2009.01783.x	https://genomics.senescence.info/species/entry.php?species=Heterocephalus_glaber
Ring-tailed lemur	2555	https://onlinelibrary.wiley.com/doi/10.1111/j.1420-9101.2009.01783.x	https://genomics.senescence.info/species/entry.php?species=Lemur_catta
Horse	300000	https://onlinelibrary.wiley.com/doi/10.1111/j.1420-9101.2009.01783.x	https://genomics.senescence.info/species/entry.php?species=Equus_caballus
Human	62035	https://onlinelibrary.wiley.com/doi/10.1111/j.1420-9101.2009.01783.x	https://genomics.senescence.info/species/entry.php?species=Homo_sapiens

## Sheet: 1f - Female sexual maturity
Supplementary Table 1f
Legend
Species	Name of the species
Female sexual maturity	Female sexual maturity in days found in AnAge database
Source	Source of the data
Species entry page in AnAge database	Species entry page in AnAge database
Species	Female sexual maturity (days)	Source	Species entry page in AnAge database
Rat	90	https://onlinelibrary.wiley.com/doi/10.1111/j.1420-9101.2009.01783.x	https://genomics.senescence.info/species/entry.php?species=Rattus_norvegicus
Mouse	42	https://onlinelibrary.wiley.com/doi/10.1111/j.1420-9101.2009.01783.x	https://genomics.senescence.info/species/entry.php?species=Mus_musculus
Ferret	312	https://onlinelibrary.wiley.com/doi/10.1111/j.1420-9101.2009.01783.x	https://genomics.senescence.info/species/entry.php?species=Mustela_putorius
Rabbit	730	https://onlinelibrary.wiley.com/doi/10.1111/j.1420-9101.2009.01783.x	https://genomics.senescence.info/species/entry.php?species=Oryctolagus_cuniculus
Dog	510	https://onlinelibrary.wiley.com/doi/10.1111/j.1420-9101.2009.01783.x	https://genomics.senescence.info/species/entry.php?species=Canis_familiaris
Cat	289	https://onlinelibrary.wiley.com/doi/10.1111/j.1420-9101.2009.01783.x	https://genomics.senescence.info/species/entry.php?species=Felis_catus
Tiger	1268	https://onlinelibrary.wiley.com/doi/10.1111/j.1420-9101.2009.01783.x	https://genomics.senescence.info/species/entry.php?species=Panthera_tigris
Cow	548	https://onlinelibrary.wiley.com/doi/10.1111/j.1420-9101.2009.01783.x	https://genomics.senescence.info/species/entry.php?species=Bos_taurus
Lion	1095	https://onlinelibrary.wiley.com/doi/10.1111/j.1420-9101.2009.01783.x	https://genomics.senescence.info/species/entry.php?species=Panthera_leo
Giraffe	1278	https://onlinelibrary.wiley.com/doi/10.1111/j.1420-9101.2009.01783.x	https://genomics.senescence.info/species/entry.php?species=Giraffa_camelopardalis
Black-and-white colobus	1461	https://onlinelibrary.wiley.com/doi/10.1111/j.1420-9101.2009.01783.x	https://genomics.senescence.info/species/entry.php?species=Colobus_guereza
Naked mole-rat	228	https://onlinelibrary.wiley.com/doi/10.1111/j.1420-9101.2009.01783.x	https://genomics.senescence.info/species/entry.php?species=Heterocephalus_glaber
Ring-tailed lemur	595	https://onlinelibrary.wiley.com/doi/10.1111/j.1420-9101.2009.01783.x	https://genomics.senescence.info/species/entry.php?species=Lemur_catta
Horse	914	https://onlinelibrary.wiley.com/doi/10.1111/j.1420-9101.2009.01783.x	https://genomics.senescence.info/species/entry.php?species=Equus_caballus
Human	4745	https://onlinelibrary.wiley.com/doi/10.1111/j.1420-9101.2009.01783.x	https://genomics.senescence.info/species/entry.php?species=Homo_sapiens

## Sheet: 1g - Male sexual maturity
Supplementary Table 1g
Legend
Species	Name of the species
Male sexual maturity	Male sexual maturity in days found in AnAge database
Source	Source of the data
Species entry page in AnAge database	Species entry page in AnAge database
Calculation method	Method of calculation based on the information found in source
Species	Male sexual maturity (days)	Source	Species entry page in AnAge database	Calculation method
Rat	70	https://onlinelibrary.wiley.com/doi/10.1111/j.1420-9101.2009.01783.x	https://genomics.senescence.info/species/entry.php?species=Rattus_norvegicus
Mouse	42	https://onlinelibrary.wiley.com/doi/10.1111/j.1420-9101.2009.01783.x	https://genomics.senescence.info/species/entry.php?species=Mus_musculus
Ferret	322	https://onlinelibrary.wiley.com/doi/10.1111/j.1420-9101.2009.01783.x	https://genomics.senescence.info/species/entry.php?species=Mustela_putorius
Rabbit	126	https://pubmed.ncbi.nlm.nih.gov/11099874/		Average male sexual maturity values of Dutch belted and New Zealand rabbits (Table 1)
Dog	510	https://onlinelibrary.wiley.com/doi/10.1111/j.1420-9101.2009.01783.x	https://genomics.senescence.info/species/entry.php?species=Canis_familiaris
Cat	304	https://onlinelibrary.wiley.com/doi/10.1111/j.1420-9101.2009.01783.x	https://genomics.senescence.info/species/entry.php?species=Felis_catus
Tiger	1415	https://onlinelibrary.wiley.com/doi/10.1111/j.1420-9101.2009.01783.x	https://genomics.senescence.info/species/entry.php?species=Panthera_tigris
Cow	365	https://onlinelibrary.wiley.com/doi/10.1111/j.1420-9101.2009.01783.x	https://genomics.senescence.info/species/entry.php?species=Bos_taurus
Lion	1095	https://onlinelibrary.wiley.com/doi/10.1111/j.1420-9101.2009.01783.x	https://genomics.senescence.info/species/entry.php?species=Panthera_leo
Giraffe	1644	https://onlinelibrary.wiley.com/doi/10.1111/j.1420-9101.2009.01783.x	https://genomics.senescence.info/species/entry.php?species=Giraffa_camelopardalis
Black-and-white colobus	2192	https://onlinelibrary.wiley.com/doi/10.1111/j.1420-9101.2009.01783.x	https://genomics.senescence.info/species/entry.php?species=Colobus_guereza
Naked mole-rat	336	https://pubmed.ncbi.nlm.nih.gov/28905723/
Ring-tailed lemur	912	https://onlinelibrary.wiley.com/doi/10.1111/j.1420-9101.2009.01783.x	https://genomics.senescence.info/species/entry.php?species=Lemur_catta
Horse	973	https://onlinelibrary.wiley.com/doi/10.1111/j.1420-9101.2009.01783.x	https://genomics.senescence.info/species/entry.php?species=Equus_caballus
Human	5110	https://onlinelibrary.wiley.com/doi/10.1111/j.1420-9101.2009.01783.x	https://genomics.senescence.info/species/entry.php?species=Homo_sapiens

## Sheet: 1h - Litter size
Supplementary Table 1h
Legend
Species	Name of the species
Litter size	Litter size found in AnAge database
Source	Source of the data
Species entry page in AnAge database	Species entry page in AnAge database
Species	Litter size	Source	Species entry page in AnAge database
Rat	9.9	https://onlinelibrary.wiley.com/doi/10.1111/j.1420-9101.2009.01783.x	https://genomics.senescence.info/species/entry.php?species=Rattus_norvegicus
Mouse	7	https://onlinelibrary.wiley.com/doi/10.1111/j.1420-9101.2009.01783.x	https://genomics.senescence.info/species/entry.php?species=Mus_musculus
Ferret	7.5	https://onlinelibrary.wiley.com/doi/10.1111/j.1420-9101.2009.01783.x	https://genomics.senescence.info/species/entry.php?species=Mustela_putorius
Rabbit	5	https://onlinelibrary.wiley.com/doi/10.1111/j.1420-9101.2009.01783.x	https://genomics.senescence.info/species/entry.php?species=Oryctolagus_cuniculus
Dog	6	https://onlinelibrary.wiley.com/doi/10.1111/j.1420-9101.2009.01783.x	https://genomics.senescence.info/species/entry.php?species=Canis_familiaris
Cat	4	https://onlinelibrary.wiley.com/doi/10.1111/j.1420-9101.2009.01783.x	https://genomics.senescence.info/species/entry.php?species=Felis_catus
Tiger	2.5	https://onlinelibrary.wiley.com/doi/10.1111/j.1420-9101.2009.01783.x	https://genomics.senescence.info/species/entry.php?species=Panthera_tigris
Cow	1	https://onlinelibrary.wiley.com/doi/10.1111/j.1420-9101.2009.01783.x	https://genomics.senescence.info/species/entry.php?species=Bos_taurus
Lion	3	https://onlinelibrary.wiley.com/doi/10.1111/j.1420-9101.2009.01783.x	https://genomics.senescence.info/species/entry.php?species=Panthera_leo
Giraffe	1	https://onlinelibrary.wiley.com/doi/10.1111/j.1420-9101.2009.01783.x	https://genomics.senescence.info/species/entry.php?species=Giraffa_camelopardalis
Black-and-white colobus	1	https://onlinelibrary.wiley.com/doi/10.1111/j.1420-9101.2009.01783.x	https://genomics.senescence.info/species/entry.php?species=Colobus_guereza
Naked mole-rat	7	https://onlinelibrary.wiley.com/doi/10.1111/j.1420-9101.2009.01783.x	https://genomics.senescence.info/species/entry.php?species=Heterocephalus_glaber
Ring-tailed lemur	1.1	https://onlinelibrary.wiley.com/doi/10.1111/j.1420-9101.2009.01783.x	https://genomics.senescence.info/species/entry.php?species=Lemur_catta
Horse	1	https://onlinelibrary.wiley.com/doi/10.1111/j.1420-9101.2009.01783.x	https://genomics.senescence.info/species/entry.php?species=Equus_caballus
Human	1	https://onlinelibrary.wiley.com/doi/10.1111/j.1420-9101.2009.01783.x	https://genomics.senescence.info/species/entry.php?species=Homo_sapiens

## Sheet: 1i - Mass-specific Basal Metabo
Supplementary Table 1i
Legend
Species	Name of the species
Mass-specific Basal Metabolic Rate	Mass-specific Basal Metabolic Rate (W/g). Taken from the AnAge database where entries on 'Searched Term in AnAge' are indicated, for species without mass-specific BMR in AnAge see the sources and calculation iof mass-specific BMR in Supplementary Table 4
Source	Source of the data
Species entry page in AnAge database	Species entry page in AnAge database
Number of individuals used for estimation	Number of individuals used for estimation of mean mass-specific basal metabolic rate
Species	Mass-specific Basal Metabolic Rate	Source	Species entry page in AnAge database	Number of individuals used for estimation
Rat	0.006786	https://onlinelibrary.wiley.com/doi/10.1111/j.1420-9101.2009.01783.x	https://genomics.senescence.info/species/entry.php?species=Rattus_norvegicus
Mouse	0.015056	https://onlinelibrary.wiley.com/doi/10.1111/j.1420-9101.2009.01783.x	https://genomics.senescence.info/species/entry.php?species=Mus_musculus
Ferret	0.00585267	See Supplementary Table S3a for details		4
Rabbit	0.003411	https://onlinelibrary.wiley.com/doi/10.1111/j.1420-9101.2009.01783.x	https://genomics.senescence.info/species/entry.php?species=Oryctolagus_cuniculus
Dog	0.00131106	See Supplementary Table S3b for details		9
Cat	0.00688385	See Supplementary Table S3c for details		11
Tiger	0.000971	https://onlinelibrary.wiley.com/doi/10.1111/j.1420-9101.2009.01783.x	https://genomics.senescence.info/species/entry.php?species=Panthera_tigris
Cow	0.000884	https://onlinelibrary.wiley.com/doi/10.1111/j.1420-9101.2009.01783.x	https://genomics.senescence.info/species/entry.php?species=Bos_taurus
Lion	0.000965	https://onlinelibrary.wiley.com/doi/10.1111/j.1420-9101.2009.01783.x	https://genomics.senescence.info/species/entry.php?species=Panthera_leo
Giraffe	0.0008509	See Supplementary Table S3d for details
Black-and-white colobus	0.001604	https://onlinelibrary.wiley.com/doi/10.1111/j.1420-9101.2009.01783.x	https://genomics.senescence.info/species/entry.php?species=Colobus_guereza
Naked mole-rat	0.003626	https://onlinelibrary.wiley.com/doi/10.1111/j.1420-9101.2009.01783.x	https://genomics.senescence.info/species/entry.php?species=Heterocephalus_glaber
Ring-tailed lemur	0.00277	See Supplementary Table S3e for details		3
Horse	0.00139583	See Supplementary Table S3f for details		Unknown
Human	0.001183	https://onlinelibrary.wiley.com/doi/10.1111/j.1420-9101.2009.01783.x	https://genomics.senescence.info/species/entry.php?species=Homo_sapiens

## Sheet: 1j - Data for analysis
Species name	Common name	Lifespan	Somatic mutation rate	Respiratory rate	Resting heart rate	Adult mass	Female sexual maturity	Male sexual maturity	Litter size	Mass specific BMR	Phylogenetic grandorder order
Rattus norvegicus	Rat	2.7488	665.048	140.485	345.197	300	90	70	9.9	0.006786	Rodentia
Mus musculus	Mouse	3.68241	796.424	230.966	663.877	20.5	42	42	7	0.015056	Rodentia
Mustela putorius	Ferret	7.84942	496.399	30.3462	231.334	809	312	322	7.5	0.00585267	Carnivora
Oryctolagus cuniculus	Rabbit	9.13347	216.999	88.8881	240.011	1800	730	126	5	0.003411	Lagomorpha
Canis lupus familiaris	Dog	15.2608	249.465	38.3845	103.256	40000	510	510	6	0.00131106	Carnivora
Felis catus	Cat	18.7187	287.345	50	153	3900	289	304	4	0.00688385	Carnivora
Panthera tigris	Tiger	19.3813	212.001	20.8733	74.1716	119700	1268	1415	2.5	0.000971	Carnivora
Bos taurus	Cow	20.1013	207.342	41.1662	72.3079	750000	548	365	1	0.000884	Perissodactyla and Artiodactyla
Panthera leo	Lion	20.6434	159.867	20.8123	59.4968	175000	1095	1095	3	0.000965	Carnivora
Giraffa camelopardalis	Giraffe	24.1287	99.1124	9.42375	64.2824	800000	1278	1644	1	0.0008509	Perissodactyla and Artiodactyla
Colobus guereza	Black-and-white colobus	24.3504	80.3605	20.15	150	9950	1461	2192	1	0.001604	Primates
Heterocephalus glaber	Naked mole-rat	25.347	92.5653	104.047	227.39	35	228	336	7	0.003626	Rodentia
Lemur catta	Ring-tailed lemur	27.9726	103.503	28.2966	128.797	2555	595	912	1.1	0.00277	Primates
Equus caballus	Horse	31.5346	128.333	17.4385	40.1475	300000	914	973	1	0.00139583	Perissodactyla and Artiodactyla
Homo sapiens	Human	83.6667	47.1245	19.0428	73	62035	4745	5110	1	0.001183	Primates
