# Supplementary material for: The impact of the cardiovascular component and somatic mutations on ageing
Source: Aging Cell. 2023 Aug 22;22(10):e13957. doi: 10.1111/acel.13957 (PMC10577550; doi:10.1111/acel.13957)
Supplement: Supplementary file 3 — Table S2 [file ACEL-22-e13957-s004.xlsx]

## Sheet: 2a - Rat RHRRR calculation
Supplementary Table 2a
Calculation of resting heart rate estimates of the rat								Calculation of respiratory rate estimates of the rat
Legend								Legend
Source	Source of the data							Source	Source of the data
Number of animals in group	Number of animals measured in the group							Number of animals in group	Number of animals measured in the group
Average resting resting heart rate of group	Average resting resting heart rate of the group							Average resting respiratory rate of group	Average resting respiratory rate of the group
Contribution of group to weighted average resting heart rate	Contribution of group to weighted average resting heart rate							Contribution of group to weighted average respiratory rate	Contribution of group to weighted average respiratory rate
Contribution of group to weighted variance of weighted average resting heart rate	Contribution of group to weighted variance of weighted average resting heart rate. Calculated by taking the square of the difference of the group's value from the weighted mean, multiply it by the group's weight							Contribution of group to weighted variance of weighted average respiratory rate	Contribution of group to weighted variance of weighted average respiratory rate. Calculated by taking the square of the difference of the group's value from the weighted mean, multiply it by the group's weight
Comments	Comments regarding calculation of the average value or acquisition of data							Comments	Comments regarding calculation of the average value or acquisition of data
Total number of animals	Total number of animals							Total number of animals	Total number of animals
Weighted average resting heart rate	Weighted average resting heart rate, calculated by summing the contributions of all groups to the weighted mean							Weighted average respiratory rate	Weighted average respiratory rate, calculated by summing the contributions of all groups to the weighted mean
Weighted standard deviation of weighted average resting heart rate	Weighted standard deviation of weighted average resting heart rate, calculated by summing the contributions of all groups to the weighted mean, dividing the sum by (Number of groups-1)/(Number of groups) and taking the square root							Weighted standard deviation of weighted average respiratory rate	Weighted standard deviation of weighted average respiratory rate, calculated by summing the contributions of all groups to the weighted mean, dividing the sum by (Number of groups-1)/(Number of groups) and taking the square root
Source	Number of animals in group	Average Resting resting heart rate of group	Contribution of group to weighted average resting heart rate	Contribution of group to weighted variance of weighted average resting heart rate	Comments			Source	Number of animals in group	Average Resting respiratory Rate of group	Contribution of group to weighted average respiratory rate	Contribution of group to weighted variance of weighted average respiratory rate	Comments
https://www.ahajournals.org/doi/10.1161/01.HYP.30.3.632	7	359	36.4203	19.3282				https://pubmed.ncbi.nlm.nih.gov/3958425/	20	172	30.991	178.958
https://www.jstage.jst.go.jp/article/expanim/48/4/48_4_235/_pdf/-char/ja	6	343.5	29.8696	0.250441	Average of day and nighttime measurements				20	152	27.3874	23.8923
	6	351.5	30.5652	3.45451					20	123	22.1622	55.0836
https://www.scielo.br/j/rbme/a/r8yL5TXYfLjyNwsSy9XvVJD/?format=pdf&lang=en	10	348	50.4348	1.1386					20	136	24.5045	3.62386
https://journals.physiology.org/doi/epdf/10.1152/ajpheart.1980.238.4.H515	6	348	30.2609	0.683163				https://pubmed.ncbi.nlm.nih.gov/28106557/	8	92.3	6.65225	167.334
	6	356	30.9565	10.1481					8	93.8	6.76036	157.078
https://www.sciencedirect.com/science/article/pii/S0022073605802729	10	308.96	44.7768	190.31	Calculated from R-R distances			https://pubmed.ncbi.nlm.nih.gov/33260056/	15	163	22.027	68.5053
https://www.sciencedirect.com/science/article/abs/pii/0028390882900120	6	341.2	29.6696	1.38927				Total number of animals	111		Weighted average respiratory rate	Weighted standard deviation of weighted average respiratory rate
	6	360.8	31.3739	21.1697							140.485	27.6325
	6	355	30.8696	8.35629
Total number of animals	69		Weighted average resting heart rate	Weighted standard deviation of weighted average resting heart rate
			345.197	16.873

## Sheet: 2b - Mouse RHRRR calculation 
Supplementary Table 2b
Calculation of resting heart rate estimates of the mouse								Calculation of respiratory rate estimates of the mouse
Legend								Legend
Source	Source of the data							Source	Source of the data
Number of animals in group	Number of animals measured in the group							Number of animals in group	Number of animals measured in the group
Average resting resting heart rate of group	Average resting resting heart rate of the group							Average resting respiratory rate of group	Average resting respiratory rate of the group
Contribution of group to weighted average resting heart rate	Contribution of group to weighted average resting heart rate							Contribution of group to weighted average respiratory rate	Contribution of group to weighted average respiratory rate
Contribution of group to weighted variance of weighted average resting heart rate	Contribution of group to weighted variance of weighted average resting heart rate. Calculated by taking the square of the difference of the group's value from the weighted mean, multiply it by the group's weight							Contribution of group to weighted variance of weighted average respiratory rate	Contribution of group to weighted variance of weighted average respiratory rate. Calculated by taking the square of the difference of the group's value from the weighted mean, multiply it by the group's weight
Comments	Comments regarding calculation of the average value or acquisition of data							Comments	Comments regarding calculation of the average value or acquisition of data
Total number of animals	Total number of animals							Total number of animals	Total number of animals
Weighted average resting heart rate	Weighted average resting heart rate, calculated by summing the contributions of all groups to the weighted mean							Weighted average respiratory rate	Weighted average respiratory rate, calculated by summing the contributions of all groups to the weighted mean
Weighted standard deviation of weighted average resting heart rate	Weighted standard deviation of weighted average resting heart rate, calculated by summing the contributions of all groups to the weighted mean, dividing the sum by (Number of groups-1)/(Number of groups) and taking the square root							Weighted standard deviation of weighted average respiratory rate	Weighted standard deviation of weighted average respiratory rate, calculated by summing the contributions of all groups to the weighted mean, dividing the sum by (Number of groups-1)/(Number of groups) and taking the square root
Source	Number of animals in group	Average Resting resting heart rate of group	Contribution of group to weighted average resting heart rate	Contribution of group to weighted variance of weighted average resting heart rate	Comments			Source	Number of animals in group	Average Resting respiratory Rate of group	Contribution of group to weighted average respiratory rate	Contribution of group to weighted variance of weighted average respiratory rate	Comments
https://www.sciencedirect.com/science/article/pii/S0022073670800589	50	605	42.3669	242.75				https://journals.plos.org/plosone/article?id=10.1371/journal.pone.0065468	6	405	11.3551	849.188
https://academic.oup.com/cardiovascres/article/2/1/93/343144	18	322	8.11765	2946.55				https://link.springer.com/article/10.1007/BF00175190	24	213	23.8879	36.2007
	15	340	7.14286	2203.7					24	220	24.6729	13.4872
	18	354	8.92437	2420.76					24	217	24.3364	21.8758
https://journals.biologists.com/jeb/article/145/1/339/5619/Basic-functional-properties-of-the-cardiac-muscle	8	604	6.76751	40.1706					24	221	24.785	11.1396
https://pubmed.ncbi.nlm.nih.gov/13080449/	10	632	8.85154	14.2315					24	207	23.215	64.4171
https://pubmed.ncbi.nlm.nih.gov/15397112/	40	635	35.5742	46.7152					24	177	19.8505	326.621
https://journals.physiology.org/doi/full/10.1152/ajpheart.1998.274.3.H747	11	616	9.4902	35.3137				https://www.sciencedirect.com/science/article/pii/0014299983900432	64	263.7	78.8636	320.446
https://journals.physiology.org/doi/pdf/10.1152/ajplegacy.1952.171.1.189	10	480	6.72269	473.539				Total number of animals	214		Weighted average respiratory rate	Weighted standard deviation of weighted average respiratory rate
	10	376	5.26611	1160.69							230.966	43.3375
Caratteristiche dell’ elettrocardiogramma normale del Mus Musculus Albus. Sperimentale, 107, 63-68.	20	480	13.4454	947.077	link not available, data taken from https://academic.oup.com/cardiovascres/article/2/1/93/343144
https://www.ncbi.nlm.nih.gov/pmc/articles/PMC3774276/#T1	14	607	11.902	63.4307
	7	612	6	26.3843
https://link.springer.com/article/10.1007/s00395-014-0460-7	65	680	61.9048	23.6658
https://www.ncbi.nlm.nih.gov/pmc/articles/PMC2716104/	8	710	7.95518	23.8359
	8	723	8.10084	39.1659
	8	782	8.7619	156.337
	7	697	6.83333	10.7564
	6	722	6.06723	28.3892
	7	791	7.7549	158.435
	8	744	8.33613	71.9298
	7	711	6.97059	21.7706
	8	735	8.23529	56.6781
	8	678	7.59664	2.23492
	7	729	7.14706	41.5788
	8	739	8.28011	63.2325
	7	745	7.30392	64.5194
	8	712	7.97759	25.9479
	8	771	8.63866	128.576
	8	728	8.15686	46.0705
	6	726	6.10084	32.4311
	6	726	6.10084	32.4311
	6	801	6.73109	158.007
	8	714	8	28.1495
	8	737	8.2577	59.9105
	8	688	7.70868	6.52024
	5	751	5.2591	53.1545
	10	744	10.4202	89.9123
	8	672	7.52941	0.739352
	8	699	7.83193	13.8223
	8	744	8.33613	71.9298
	8	743	8.32493	70.1455
	7	753	7.38235	77.8721
	8	703	7.87675	17.1499
	7	766	7.5098	102.247
	8	673	7.54062	0.93259
	7	787	7.71569	148.621
	7	808	7.92157	203.642
	8	760	8.51541	103.526
	8	754	8.44818	91.005
	7	720	7.05882	30.8806
	7	746	7.31373	66.1199
	8	734	8.22409	55.0955
	8	768	8.60504	121.475
	8	733	8.21289	53.5353
	7	781	7.65686	134.489
	8	747	8.36975	77.4171
	8	777	8.70588	143.382
	8	757	8.48179	97.1646
	4	785	4.39776	82.1896
	8	707	7.92157	20.836
	7	761	7.46078	92.4797
	7	709	6.95098	19.9618
	7	770	7.54902	110.413
	5	742	5.19608	42.7398
	7	657	6.44118	0.463625
	8	778	8.71709	145.928
	8	764	8.56022	112.321
	8	722	8.08964	37.8522
https://journals.physiology.org/doi/full/10.1152/ajpheart.00831.2013	10	704	9.85994	22.5473
Total number of animals	714		Weighted average resting heart rate	Weighted standard deviation of weighted average resting heart rate
			663.877	120.925

## Sheet: 2c - Ferret RHRRR calculation
Supplementary Table 2c
Calculation of resting heart rate estimates of the ferret								Calculation of respiratory rate estimates of the ferret
Legend								Legend
Source	Source of the data							Source	Source of the data
Number of animals in group	Number of animals measured in the group							Number of animals in group	Number of animals measured in the group
Average resting resting heart rate of group	Average resting resting heart rate of the group							Average resting respiratory rate of group	Average resting respiratory rate of the group
Contribution of group to weighted average resting heart rate	Contribution of group to weighted average resting heart rate							Contribution of group to weighted average respiratory rate	Contribution of group to weighted average respiratory rate
Contribution of group to weighted variance of weighted average resting heart rate	Contribution of group to weighted variance of weighted average resting heart rate. Calculated by taking the square of the difference of the group's value from the weighted mean, multiply it by the group's weight							Contribution of group to weighted variance of weighted average respiratory rate	Contribution of group to weighted variance of weighted average respiratory rate. Calculated by taking the square of the difference of the group's value from the weighted mean, multiply it by the group's weight
Comments	Comments regarding calculation of the average value or acquisition of data							Comments	Comments regarding calculation of the average value or acquisition of data
Total number of animals	Total number of animals							Total number of animals	Total number of animals
Weighted average resting heart rate	Weighted average resting heart rate, calculated by summing the contributions of all groups to the weighted mean							Weighted average respiratory rate	Weighted average respiratory rate, calculated by summing the contributions of all groups to the weighted mean
Weighted standard deviation of weighted average resting heart rate	Weighted standard deviation of weighted average resting heart rate, calculated by summing the contributions of all groups to the weighted mean, dividing the sum by (Number of groups-1)/(Number of groups) and taking the square root							Weighted standard deviation of weighted average respiratory rate	Weighted standard deviation of weighted average respiratory rate, calculated by summing the contributions of all groups to the weighted mean, dividing the sum by (Number of groups-1)/(Number of groups) and taking the square root
Source	Number of animals in group	Average Resting resting heart rate of group	Contribution of group to weighted average resting heart rate	Contribution of group to weighted variance of weighted average resting heart rate	Comments			Source	Number of animals in group	Average Resting respiratory Rate of group	Contribution of group to weighted average respiratory rate	Contribution of group to weighted variance of weighted average respiratory rate	Comments
https://sci-hub.hkvisa.net/10.1016/j.toxlet.2009.11.015	31	233.7	176.7	4.23208				https://pubmed.ncbi.nlm.nih.gov/24939905/	17	28.5	7.45385	0.891397
https://sci-hub.hkvisa.net/10.1258/002367779780943422	5	227	27.6829	2.29083				https://journals.sagepub.com/doi/abs/10.1258/002367779780937771	48	31	22.8923	0.315703
	5	221	26.9512	13.0237				Total number of animals	65		Weighted average respiratory rate	Weighted standard deviation of weighted average respiratory rate
Total number of animals	41		Weighted average resting heart rate	Weighted standard deviation of weighted average resting heart rate							30.3462	1.55377
			231.334	5.41479

## Sheet: 2d - Rabbit RHRRR calculation
Supplementary Table 2d
Calculation of resting heart rate estimates of the rabbit								Calculation of respiratory rate estimates of the rabbit
Legend								Legend
Source	Source of the data							Source	Source of the data
Number of animals in group	Number of animals measured in the group							Number of animals in group	Number of animals measured in the group
Average resting resting heart rate of group	Average resting resting heart rate of the group							Average resting respiratory rate of group	Average resting respiratory rate of the group
Contribution of group to weighted average resting heart rate	Contribution of group to weighted average resting heart rate							Contribution of group to weighted average respiratory rate	Contribution of group to weighted average respiratory rate
Contribution of group to weighted variance of weighted average resting heart rate	Contribution of group to weighted variance of weighted average resting heart rate. Calculated by taking the square of the difference of the group's value from the weighted mean, multiply it by the group's weight							Contribution of group to weighted variance of weighted average respiratory rate	Contribution of group to weighted variance of weighted average respiratory rate. Calculated by taking the square of the difference of the group's value from the weighted mean, multiply it by the group's weight
Comments	Comments regarding calculation of the average value or acquisition of data							Comments	Comments regarding calculation of the average value or acquisition of data
Total number of animals	Total number of animals							Total number of animals	Total number of animals
Weighted average resting heart rate	Weighted average resting heart rate, calculated by summing the contributions of all groups to the weighted mean							Weighted average respiratory rate	Weighted average respiratory rate, calculated by summing the contributions of all groups to the weighted mean
Weighted standard deviation of weighted average resting heart rate	Weighted standard deviation of weighted average resting heart rate, calculated by summing the contributions of all groups to the weighted mean, dividing the sum by (Number of groups-1)/(Number of groups) and taking the square root							Weighted standard deviation of weighted average respiratory rate	Weighted standard deviation of weighted average respiratory rate, calculated by summing the contributions of all groups to the weighted mean, dividing the sum by (Number of groups-1)/(Number of groups) and taking the square root
Source	Number of animals in group	Average Resting resting heart rate of group	Contribution of group to weighted average resting heart rate	Contribution of group to weighted variance of weighted average resting heart rate	Comments			Source	Number of animals in group	Average Resting respiratory Rate of group	Contribution of group to weighted average respiratory rate	Contribution of group to weighted variance of weighted average respiratory rate	Comments
https://journals.sagepub.com/doi/10.1258/la.2007.007085	9	217	13.95	34.0409				https://www.mdpi.com/2076-2615/9/11/994	26	85.8095	27.8881	3.08022	Averaging over the different RR values measured at different ambient temperature
https://www.sciencedirect.com/science/article/abs/pii/0031938478900665	31	217	48.05	117.252				https://journals.physiology.org/doi/abs/10.1152/jappl.1971.31.5.728?casa_token=R-wAk3lioFEAAAAA:SwdK8GIBlEAOGa7gI8Sd6V8BxSPuzcMDzbpMZMA1Ax1LVdBHDRyeaOZAiMP7fSj4Gi-fgjHfbv2C	4	80	4	3.94991	Averaging over the different RR values measured at ambient temperature 20 and 25 Celsius
https://onlinelibrary.wiley.com/doi/abs/10.1111/j.1469-8986.1976.tb00858.x?casa_token=SuAmhofWj0cAAAAA:24c1GKKHWscKGPyc1i9JfABBVib1locovolr4nMACbbpWfyKA5ByHNt8xk_PiF3ul4hLJEUJYU9C7xM	8	241.1	13.7771	0.0677136				https://www.sciencedirect.com/science/article/pii/S0007091217532523	35	105	45.9375	113.572
	8	240	13.7143	7.46356e-06				https://journals.physiology.org/doi/epdf/10.1152/ajplegacy.1956.186.3.532	15	59	11.0625	167.493
	8	224.8	12.8457	13.2221				Total number of animals	80		Weighted average respiratory rate	Weighted standard deviation of weighted average respiratory rate
	8	219.8	12.56	23.343							88.8881	19.5992
https://link.springer.com/article/10.1007/s00359-014-0884-4	60	263	112.714	226.489
https://www.sciencedirect.com/science/article/abs/pii/S0163104780908390	8	217	12.4	30.2586
Total number of animals	140		Weighted average resting heart rate	Weighted standard deviation of weighted average resting heart rate
			240.011	22.5433

## Sheet: 2e - Dog RHRRR calculation
Supplementary Table 2e
Calculation of resting heart rate estimates of the dog								Calculation of respiratory rate estimates of the dog
Legend								Legend
Source	Source of the data							Source	Source of the data
Number of animals in group	Number of animals measured in the group							Number of animals in group	Number of animals measured in the group
Average resting resting heart rate of group	Average resting resting heart rate of the group							Average resting respiratory rate of group	Average resting respiratory rate of the group
Contribution of group to weighted average resting heart rate	Contribution of group to weighted average resting heart rate							Contribution of group to weighted average respiratory rate	Contribution of group to weighted average respiratory rate
Contribution of group to weighted variance of weighted average resting heart rate	Contribution of group to weighted variance of weighted average resting heart rate. Calculated by taking the square of the difference of the group's value from the weighted mean, multiply it by the group's weight							Contribution of group to weighted variance of weighted average respiratory rate	Contribution of group to weighted variance of weighted average respiratory rate. Calculated by taking the square of the difference of the group's value from the weighted mean, multiply it by the group's weight
Comments	Comments regarding calculation of the average value or acquisition of data							Comments	Comments regarding calculation of the average value or acquisition of data
Total number of animals	Total number of animals							Total number of animals	Total number of animals
Weighted average resting heart rate	Weighted average resting heart rate, calculated by summing the contributions of all groups to the weighted mean							Weighted average respiratory rate	Weighted average respiratory rate, calculated by summing the contributions of all groups to the weighted mean
Weighted standard deviation of weighted average resting heart rate	Weighted standard deviation of weighted average resting heart rate, calculated by summing the contributions of all groups to the weighted mean, dividing the sum by (Number of groups-1)/(Number of groups) and taking the square root							Weighted standard deviation of weighted average respiratory rate	Weighted standard deviation of weighted average respiratory rate, calculated by summing the contributions of all groups to the weighted mean, dividing the sum by (Number of groups-1)/(Number of groups) and taking the square root
Source	Number of animals in group	Average Resting resting heart rate of group	Contribution of group to weighted average resting heart rate	Contribution of group to weighted variance of weighted average resting heart rate	Comments			Source	Number of animals in group	Average Resting respiratory Rate of group	Contribution of group to weighted average respiratory rate	Contribution of group to weighted variance of weighted average respiratory rate	Comments
https://sci-hub.mksa.top/10.1016/0002-8703(71)90054-8	10	90	3.39623	6.631				https://doi.org/10.3390/ani10040733	9	26	3.77419	22.2643
	8	111	3.35094	1.8104				https://www.researchgate.net/profile/Subhan-Ullah-8/publication/339386891_Effect_of_xylazine_and_ketamine_on_pulse_rate_respiratory_rate_and_body_temperature_in_dog/links/5e4eb9a1458515072dabe7a4/Effect-of-xylazine-and-ketamine-on-pulse-rate-respiratory-rate-and-body-temperature-in-dog.pdf	5	25.2	2.03226	14.0187
	11	103	4.27547	0.00272036				https://sci-hub.mksa.top/10.1053/j.tcam.2017.06.002	48	42.08	32.5781	10.5729
	10	108	4.07547	0.849266				Total number of animals	62		Weighted average respiratory rate	Weighted standard deviation of weighted average respiratory rate
	5	124	2.33962	8.11912							38.3845	8.38354
	9	101	3.43019	0.172852
	5	85	1.60377	6.28833
	4	111	1.67547	0.905201
	5	172	3.24528	89.1649
	13	134	6.57358	46.368
	16	88	5.31321	14.0526
	9	88	2.98868	7.90457
	7	95	2.50943	1.80049
	20	83	6.26415	30.9665
	10	93.6	3.53208	3.51843
	10	102	3.84906	0.0595297
	34	75	9.62264	102.436
	16	120	7.24528	16.9275
https://sci-hub.mksa.top/10.1258/la.2007.007085	15	124.2	7.03019	24.8293
https://sci-hub.mksa.top/10.1053/j.tcam.2017.06.002	48	115.58	20.9352	27.5105
Total number of animals	265		Weighted average resting heart rate	Weighted standard deviation of weighted average resting heart rate
			103.256	20.2697

## Sheet: 2f - Tiger RHRRR calculation
Supplementary Table 2f
Calculation of resting heart rate estimates of the tiger								Calculation of respiratory rate estimates of the tiger
Legend								Legend
Source	Source of the data							Source	Source of the data
Number of animals in group	Number of animals measured in the group							Number of animals in group	Number of animals measured in the group
Average resting resting heart rate of group	Average resting resting heart rate of the group							Average resting respiratory rate of group	Average resting respiratory rate of the group
Contribution of group to weighted average resting heart rate	Contribution of group to weighted average resting heart rate							Contribution of group to weighted average respiratory rate	Contribution of group to weighted average respiratory rate
Contribution of group to weighted variance of weighted average resting heart rate	Contribution of group to weighted variance of weighted average resting heart rate. Calculated by taking the square of the difference of the group's value from the weighted mean, multiply it by the group's weight							Contribution of group to weighted variance of weighted average respiratory rate	Contribution of group to weighted variance of weighted average respiratory rate. Calculated by taking the square of the difference of the group's value from the weighted mean, multiply it by the group's weight
Comments	Comments regarding calculation of the average value or acquisition of data							Comments	Comments regarding calculation of the average value or acquisition of data
Total number of animals	Total number of animals							Total number of animals	Total number of animals
Weighted average resting heart rate	Weighted average resting heart rate, calculated by summing the contributions of all groups to the weighted mean							Weighted average respiratory rate	Weighted average respiratory rate, calculated by summing the contributions of all groups to the weighted mean
Weighted standard deviation of weighted average resting heart rate	Weighted standard deviation of weighted average resting heart rate, calculated by summing the contributions of all groups to the weighted mean, dividing the sum by (Number of groups-1)/(Number of groups) and taking the square root							Weighted standard deviation of weighted average respiratory rate	Weighted standard deviation of weighted average respiratory rate, calculated by summing the contributions of all groups to the weighted mean, dividing the sum by (Number of groups-1)/(Number of groups) and taking the square root
Source	Number of animals in group	Average Resting resting heart rate of group	Contribution of group to weighted average resting heart rate	Contribution of group to weighted variance of weighted average resting heart rate	Comments			Source	Number of animals in group	Average Resting respiratory Rate of group	Contribution of group to weighted average respiratory rate	Contribution of group to weighted variance of weighted average respiratory rate	Comments
https://bioone.org/journals/journal-of-zoo-and-wildlife-medicine/volume-39/issue-3/2007-0028.1/Electrocardiographic-Parameters-of-Captive-Lions-Panthera-leo-and-Tigers-Panthera/10.1638/2007-0028.1.full?tab=ArticleLink	13	81.53	10.706	7.11006				https://www.sciencedirect.com/science/article/pii/S1467298716306249	16	19	5.06667	0.935834
https://www.mdpi.com/1424-8220/19/24/5445/htm	10	76.67	7.74444	0.630497				https://www.ncbi.nlm.nih.gov/pmc/articles/PMC6960731/	10	21.79	3.63167	0.140046
https://bioone.org/journals/journal-of-zoo-and-wildlife-medicine/volume-34/issue-3/02-036/ANESTHETIC-INDUCTION-OF-CAPTIVE-TIGERS-PANTHERA-TIGRIS-USING-A-MEDETOMIDINEKETAMINE/10.1638/02-036.full?tab=ArticleLink	6	63.3	3.83636	7.16315				https://www.sciencedirect.com/science/article/abs/pii/S1558787821000678	7	23.7	2.765	0.932172
https://bvajournals.onlinelibrary.wiley.com/doi/abs/10.1136/vr.103526?casa_token=NoCKJ8jFWysAAAAA:jRTd6b4Dk05gO08E1YM5kdmoozkRKl7UIGwVvEX4kMKXVQMRkpviV-HpSzd8S5MOWsmLi5pNKsAujb8	12	78.8	9.55152	2.5966					7	22	2.56667	0.148094
	18	74.5	13.5455	0.0196065				http://arccarticles.s3.amazonaws.com/arcc/Final-attachment-published-B-3325.pdf	6	22	2.2	0.126938
https://bvajournals.onlinelibrary.wiley.com/doi/full/10.1136/vetreco-2020-000412	9	79	7.18182	2.11939				https://pubmed.ncbi.nlm.nih.gov/15526886/	7	19.5	2.275	0.220039
	9	83	7.54545	7.08549					7	20.3	2.36833	0.0383496
http://arccarticles.s3.amazonaws.com/arcc/Final-attachment-published-B-3325.pdf	6	56	3.39394	20.0126				Total number of animals	60		Weighted average respiratory rate	Weighted standard deviation of weighted average respiratory rate
https://www.sciencedirect.com/science/article/pii/S1467298716306249	16	66	10.6667	10.792							20.8733	1.72193
Total number of animals	99		Weighted average resting heart rate	Weighted standard deviation of weighted average resting heart rate
			74.1716	8.04491

## Sheet: 2g - Cow RHRRR calculation
Supplementary Table 2g
Calculation of resting heart rate estimates of the cow								Calculation of respiratory rate estimates of the cow
Legend								Legend
Source	Source of the data							Source	Source of the data
Number of animals in group	Number of animals measured in the group							Number of animals in group	Number of animals measured in the group
Average resting resting heart rate of group	Average resting resting heart rate of the group							Average resting respiratory rate of group	Average resting respiratory rate of the group
Contribution of group to weighted average resting heart rate	Contribution of group to weighted average resting heart rate							Contribution of group to weighted average respiratory rate	Contribution of group to weighted average respiratory rate
Contribution of group to weighted variance of weighted average resting heart rate	Contribution of group to weighted variance of weighted average resting heart rate. Calculated by taking the square of the difference of the group's value from the weighted mean, multiply it by the group's weight							Contribution of group to weighted variance of weighted average respiratory rate	Contribution of group to weighted variance of weighted average respiratory rate. Calculated by taking the square of the difference of the group's value from the weighted mean, multiply it by the group's weight
Comments	Comments regarding calculation of the average value or acquisition of data							Comments	Comments regarding calculation of the average value or acquisition of data
Total number of animals	Total number of animals							Total number of animals	Total number of animals
Weighted average resting heart rate	Weighted average resting heart rate, calculated by summing the contributions of all groups to the weighted mean							Weighted average respiratory rate	Weighted average respiratory rate, calculated by summing the contributions of all groups to the weighted mean
Weighted standard deviation of weighted average resting heart rate	Weighted standard deviation of weighted average resting heart rate, calculated by summing the contributions of all groups to the weighted mean, dividing the sum by (Number of groups-1)/(Number of groups) and taking the square root							Weighted standard deviation of weighted average respiratory rate	Weighted standard deviation of weighted average respiratory rate, calculated by summing the contributions of all groups to the weighted mean, dividing the sum by (Number of groups-1)/(Number of groups) and taking the square root
Source	Number of animals in group	Average Resting resting heart rate of group	Contribution of group to weighted average resting heart rate	Contribution of group to weighted variance of weighted average resting heart rate	Comments			Source	Number of animals in group	Average Resting respiratory Rate of group	Contribution of group to weighted average respiratory rate	Contribution of group to weighted variance of weighted average respiratory rate	Comments
https://journals.plos.org/plosone/article?id=10.1371/journal.pone.0136294	43	63.5	9.35103	11.4243				https://pubmed.ncbi.nlm.nih.gov/15563029/	6	65.2	8.69333	77.0163
	48	65.9	10.8329	6.74973					6	51.2	6.82667	13.4236
	43	73.1	10.7647	0.0923998					6	50	6.66667	10.4048
	50	72.7	12.4486	0.0263289				https://www.mdpi.com/1424-8220/20/16/4416	10	32.4	7.2	17.077
	50	74.6	12.774	0.899628					8	29.63	5.26756	23.6595
	48	81.2	13.3479	12.9978					9	32.56	6.512	14.8134
https://cdnsciencepub.com/doi/pdf/10.4141/cjas94-066	1	89	0.304795	0.954202				Total number of animals	45		Weighted average respiratory rate	Weighted standard deviation of weighted average respiratory rate
	1	83	0.284247	0.391512							41.1662	13.6994
	1	65.3	0.22363	0.168186
	1	69.3	0.237329	0.030984
	1	91.8	0.314384	1.30117
	1	71.6	0.245205	0.00171606
	1	90.6	0.310274	1.1459
	1	83.4	0.285616	0.421353
	1	72.9	0.249658	0.00120072
	1	97.4	0.333562	2.15621
Total number of animals	292		Weighted average resting heart rate	Weighted standard deviation of weighted average resting heart rate
			72.3079	6.43014

## Sheet: 2h - Lion RHRRR calculation
Supplementary Table 2h
Calculation of resting heart rate estimates of the lion								Calculation of respiratory rate estimates of the lion
Legend								Legend
Source	Source of the data							Source	Source of the data
Number of animals in group	Number of animals measured in the group							Number of animals in group	Number of animals measured in the group
Average resting resting heart rate of group	Average resting resting heart rate of the group							Average resting respiratory rate of group	Average resting respiratory rate of the group
Contribution of group to weighted average resting heart rate	Contribution of group to weighted average resting heart rate							Contribution of group to weighted average respiratory rate	Contribution of group to weighted average respiratory rate
Contribution of group to weighted variance of weighted average resting heart rate	Contribution of group to weighted variance of weighted average resting heart rate. Calculated by taking the square of the difference of the group's value from the weighted mean, multiply it by the group's weight							Contribution of group to weighted variance of weighted average respiratory rate	Contribution of group to weighted variance of weighted average respiratory rate. Calculated by taking the square of the difference of the group's value from the weighted mean, multiply it by the group's weight
Comments	Comments regarding calculation of the average value or acquisition of data							Comments	Comments regarding calculation of the average value or acquisition of data
Total number of animals	Total number of animals							Total number of animals	Total number of animals
Weighted average resting heart rate	Weighted average resting heart rate, calculated by summing the contributions of all groups to the weighted mean							Weighted average respiratory rate	Weighted average respiratory rate, calculated by summing the contributions of all groups to the weighted mean
Weighted standard deviation of weighted average resting heart rate	Weighted standard deviation of weighted average resting heart rate, calculated by summing the contributions of all groups to the weighted mean, dividing the sum by (Number of groups-1)/(Number of groups) and taking the square root							Weighted standard deviation of weighted average respiratory rate	Weighted standard deviation of weighted average respiratory rate, calculated by summing the contributions of all groups to the weighted mean, dividing the sum by (Number of groups-1)/(Number of groups) and taking the square root
Source	Number of animals in group	Average Resting resting heart rate of group	Contribution of group to weighted average resting heart rate	Contribution of group to weighted variance of weighted average resting heart rate	Comments			Source	Number of animals in group	Average Resting respiratory Rate of group	Contribution of group to weighted average respiratory rate	Contribution of group to weighted variance of weighted average respiratory rate	Comments
https://pubmed.ncbi.nlm.nih.gov/29134982/	5	66	1.73684	1.11292				https://www.ncbi.nlm.nih.gov/pmc/articles/PMC6960731/	10	22.33	3.0589	0.315524
https://bioone.org/journals/journal-of-zoo-and-wildlife-medicine/volume-39/issue-3/2007-0028.1/Electrocardiographic-Parameters-of-Captive-Lions-Panthera-leo-and-Tigers-Panthera/10.1638/2007-0028.1.full	27	64	9.09474	2.88167				https://www.sciencedirect.com/science/article/pii/S1467298716306249	22	21	6.32877	0.0106144
https://pubmed.ncbi.nlm.nih.gov/3572957/	20	56	5.89474	1.28715					30	19	7.80822	1.34981
	34	54	9.66316	5.40694				https://link.springer.com/article/10.4098/j.at.0001-7051.074.2008	11	24	3.61644	1.53115
	18	54	5.11579	2.8625				Total number of animals	73		Weighted average respiratory rate	Weighted standard deviation of weighted average respiratory rate
	24	53	6.69474	5.33166							20.8123	2.06788
https://www.mdpi.com/1424-8220/19/24/5445/htm	10	54.04	2.84421	1.56722
https://www.sciencedirect.com/science/article/pii/S1467298716306249	22	68	7.87368	8.37201
	30	67	10.5789	8.88906
Total number of animals	190		Weighted average resting heart rate	Weighted standard deviation of weighted average resting heart rate
			59.4968	6.51345

## Sheet: 2i - Giraffe RHRRR calculation
Supplementary Table 2i
Calculation of resting heart rate estimates of the giraffe								Calculation of respiratory rate estimates of the giraffe
Legend								Legend
Source	Source of the data							Source	Source of the data
Number of animals in group	Number of animals measured in the group							Number of animals in group	Number of animals measured in the group
Average resting resting heart rate of group	Average resting resting heart rate of the group							Average resting respiratory rate of group	Average resting respiratory rate of the group
Contribution of group to weighted average resting heart rate	Contribution of group to weighted average resting heart rate							Contribution of group to weighted average respiratory rate	Contribution of group to weighted average respiratory rate
Contribution of group to weighted variance of weighted average resting heart rate	Contribution of group to weighted variance of weighted average resting heart rate. Calculated by taking the square of the difference of the group's value from the weighted mean, multiply it by the group's weight							Contribution of group to weighted variance of weighted average respiratory rate	Contribution of group to weighted variance of weighted average respiratory rate. Calculated by taking the square of the difference of the group's value from the weighted mean, multiply it by the group's weight
Comments	Comments regarding calculation of the average value or acquisition of data							Comments	Comments regarding calculation of the average value or acquisition of data
Total number of animals	Total number of animals							Total number of animals	Total number of animals
Weighted average resting heart rate	Weighted average resting heart rate, calculated by summing the contributions of all groups to the weighted mean							Weighted average respiratory rate	Weighted average respiratory rate, calculated by summing the contributions of all groups to the weighted mean
Weighted standard deviation of weighted average resting heart rate	Weighted standard deviation of weighted average resting heart rate, calculated by summing the contributions of all groups to the weighted mean, dividing the sum by (Number of groups-1)/(Number of groups) and taking the square root							Weighted standard deviation of weighted average respiratory rate	Weighted standard deviation of weighted average respiratory rate, calculated by summing the contributions of all groups to the weighted mean, dividing the sum by (Number of groups-1)/(Number of groups) and taking the square root
Source	Number of animals in group	Average Resting resting heart rate of group	Contribution of group to weighted average resting heart rate	Contribution of group to weighted variance of weighted average resting heart rate	Comments			Source	Number of animals in group	Average Resting respiratory Rate of group	Contribution of group to weighted average respiratory rate	Contribution of group to weighted variance of weighted average respiratory rate	Comments
https://www.sciencedirect.com/science/article/abs/pii/0034568782900135?via%3Dihub	46	64.9	58.5373	0.344087				https://www.sciencedirect.com/science/article/abs/pii/0034568782900135?via%3Dihub	3	9.13	3.42375	0.0323584
https://onlinelibrary.wiley.com/doi/abs/10.1111/j.1751-0813.1997.tb10061.x?casa_token=sjzvLYI9IXIAAAAA:a1_sBic2KT_QCm_IMGVNg4ZJrUNFDYAuwQDYvz03IlfWf7ILvCWgC6DzDX3uSgA-1IXasiiSKvneAG0	5	58.6	5.7451	3.1656				https://onlinelibrary.wiley.com/doi/abs/10.1111/j.1751-0813.1997.tb10061.x?casa_token=sjzvLYI9IXIAAAAA:a1_sBic2KT_QCm_IMGVNg4ZJrUNFDYAuwQDYvz03IlfWf7ILvCWgC6DzDX3uSgA-1IXasiiSKvneAG0	5	12.2	5	12.2
Total number of animals	51		Weighted average resting heart rate	Weighted standard deviation of weighted average resting heart rate				https://www.sciencedirect.com/science/article/pii/0034568778900403	1	9	1	9
			64.2824	2.64941				Total number of animals	8		Weighted average respiratory rate	Weighted standard deviation of weighted average respiratory rate
											9.42375	4.94618

## Sheet: 2j - Naked mole-rat RHRRR calcu
Supplementary Table 2j
Calculation of resting heart rate estimates of the naked mole-rat								Calculation of respiratory rate estimates of the naked mole-rat
Legend								Legend
Source	Source of the data							Source	Source of the data
Number of animals in group	Number of animals measured in the group							Number of animals in group	Number of animals measured in the group
Average resting resting heart rate of group	Average resting resting heart rate of the group							Average resting respiratory rate of group	Average resting respiratory rate of the group
Contribution of group to weighted average resting heart rate	Contribution of group to weighted average resting heart rate							Contribution of group to weighted average respiratory rate	Contribution of group to weighted average respiratory rate
Contribution of group to weighted variance of weighted average resting heart rate	Contribution of group to weighted variance of weighted average resting heart rate. Calculated by taking the square of the difference of the group's value from the weighted mean, multiply it by the group's weight							Contribution of group to weighted variance of weighted average respiratory rate	Contribution of group to weighted variance of weighted average respiratory rate. Calculated by taking the square of the difference of the group's value from the weighted mean, multiply it by the group's weight
Comments	Comments regarding calculation of the average value or acquisition of data							Comments	Comments regarding calculation of the average value or acquisition of data
Total number of animals	Total number of animals							Total number of animals	Total number of animals
Weighted average resting heart rate	Weighted average resting heart rate, calculated by summing the contributions of all groups to the weighted mean							Weighted average respiratory rate	Weighted average respiratory rate, calculated by summing the contributions of all groups to the weighted mean
Weighted standard deviation of weighted average resting heart rate	Weighted standard deviation of weighted average resting heart rate, calculated by summing the contributions of all groups to the weighted mean, dividing the sum by (Number of groups-1)/(Number of groups) and taking the square root							Weighted standard deviation of weighted average respiratory rate	Weighted standard deviation of weighted average respiratory rate, calculated by summing the contributions of all groups to the weighted mean, dividing the sum by (Number of groups-1)/(Number of groups) and taking the square root
Source	Number of animals in group	Average Resting resting heart rate of group	Contribution of group to weighted average resting heart rate	Contribution of group to weighted variance of weighted average resting heart rate	Comments			Source	Number of animals in group	Average Resting respiratory Rate of group	Contribution of group to weighted average respiratory rate	Contribution of group to weighted variance of weighted average respiratory rate	Comments
https://journals.physiology.org/doi/full/10.1152/ajpheart.00831.2013	10	256	12.7363	40.7228				https://doi.org/10.1098/rspb.2014.1722	7	120.1	56.0467	120.264
https://www.science.org/doi/10.1126/science.aab3896	4	200	3.9801	14.9296				https://journals.biologists.com/jeb/article/222/3/jeb191197/20743/Do-naked-mole-rats-accumulate-a-metabolic-acidosis	8	90	48	105.231
https://journals.biologists.com/jeb/article/222/3/jeb191197/20743/Do-naked-mole-rats-accumulate-a-metabolic-acidosis	22	220	24.0796	5.97752				Total number of animals	15		Weighted average respiratory rate	Weighted standard deviation of weighted average respiratory rate
https://journals.physiology.org/doi/full/10.1152/ajpheart.00305.2014	15	220	16.4179	4.07558							104.047	21.2366
	15	219	16.3433	5.2532
	15	218	16.2687	6.58008
https://link.springer.com/article/10.1007/s11357-022-00522-6#author-information	120	230.42	137.564	5.48095	Calculated from mean RR distances on ECG
Total number of animals	201		Weighted average resting heart rate	Weighted standard deviation of weighted average resting heart rate
			227.39	9.84157

[truncated: 3 more sheets: 2k - Ring-tailed lemur RHRRR ca, 2l - Horse RHRRR calculation, 2m - Human RR calculation]
