# Supplementary material for: The impact of the cardiovascular component and somatic mutations on ageing
Source: Aging Cell. 2023 Aug 22;22(10):e13957. doi: 10.1111/acel.13957 (PMC10577550; doi:10.1111/acel.13957)
Supplement: Supplementary file 4 — Table S3 [file ACEL-22-e13957-s005.xlsx]

## Sheet: 3a - Ferret mass-specific BMR c
Supplementary table S3a
Mass-specific basal metabolic rate calculation of ferret
Legend	Source of data
ID of animal	ID of animal
Mass (kg)	Mass of animal
Basal mass-specific metabolic rate of animal (W/kg^0.75)	Basal metabolic rate measured and expressed in the units of W/kg^0.75
Basal metabolic rate of animal (W)	Basal metabolic rate. Converted from W/kg^0.75 by multiplying with the mass to the power of 4/3
Average metabolic rate (W) of animals	Average metabolic rate of animals (W)
Average mass-specifc metabolic rate (W/g) of animal	Average mass-specifc metabolic rate (W/g) of animal. Calculated by dividing the previously calculated basal metabolic rate of the animal by the weight of animal converted to grams
Average mass-specific metabolic rate (W/g) of ferret	Average mass-specific metabolic rate (W/g). Calculated as the arithmetic mean of the mass-specific basal metabolic rate (W/g) of the animals
Source	ID of animal	Mass (kg)	Basal mass-specific metabolic rate of animal (W/kg^0.75)	Basal metabolic rate of animal (W)	Average mass-specifc metabolic rate (W/g) of animal
https://pubmed.ncbi.nlm.nih.gov/6131765/	Ferret 1	1.5	4.29	7.36624	0.00491082
	Ferret 2	1.52	5.69	9.94421	0.00654224
	Ferret 3	1.76	4.99	10.6035	0.00602474
	Ferret 4	1.52	5.16	9.01795	0.00593286
				Average metabolic rate (W)	Average mass-specific metabolic rate (W/g) of ferret
				9.23298	0.00585267

## Sheet: 3b - Dog mass-specific BMR calc
Supplementary table S3b
Mass-specific basal metabolic rate calculation of dog
Legend
Source	Source of data
Name of group	Name of group from source used for calculation
Average mass of group	Average mass of group
Average O2-consumption in group (O2 ml h−1)	Average O2-consumption in group (O2 ml h−1)
O2-conversion factor (mL to J)	O2-conversion factor used regurarly to convert between consumed O2-volume and generated energy unit (J)
Average metabolic rate (W) of group	Average metabolic rate (W/kg). Calculated by multiplying average mass-specific O2-consumption with O2-conversion factor, with average mass of the group and dividing by 60
Average metabolic rate (W)	Average metabolic rate (W). Calculated as the arithmetic mean of the female and male group.
Average mass-specifc metabolic rate (W/g) of group	Average mass-specifc metabolic rate (W/g) of group. Calculated by multiplying the basal O2-consumption (O2 ml h−1) with the O2-conversion factor, divided by weight of animals in groups in grams and 60*60 to get seconds as time units
Average mass-specific metabolic rate (W/g) of dog	Average mass-specific metabolic rate (W/g). Calculated as the arithmetic mean of the female and male group.
Source	Name of group	Number of animals in group	Average mass of group	Average O2-consumption in group (O2 ml h−1)	O2-conversion factor (mL to J)	Average metabolic rate (W) of group	Average mass-specifc metabolic rate (W/g) of group
https://www.jstor.org/stable/3801744?origin=crossref	Adult male grey wolves	5	38.9	8780	20.1	49.0217	0.0012602
	Adult female grey wolves	4	32.1	7830	20.1	43.7175	0.00136192
						Average metabolic rate (W)	Average mass-specific metabolic rate (W/g)
						46.3696	0.00131106

## Sheet: 3c - Cat mass-specific  BMR cal
Supplementary table S3c
Mass-specific basal metabolic rate calculation of cat
Legend
Source	Source of data
Name of group	Name of group from source used for calculation
Number of animals in group
Average mass of group	Average mass of group
Basal mass-specific metabolic rate of group (kcal/kg^0.75/day)	Basal metabolic rate of animal (kcal/kg^0.75/day) measured
Basal metabolic rate of group (W)	Average Basal metabolic rate of group (W). Calculated by multiplying the mass-specific asal metabolic rate of group (kcal/kg^0.75/day)^4/3 with conversion factor 4184 between kcal and Joule, and dividing by number of seconds in a day (60*60*24)
Average metabolic rate (W)	Average metabolic rate (W). Calculated as the arithmetic mean of the female and male group.
Average mass-specifc metabolic rate (W/g) of group	Average mass-specifc metabolic rate (W/g) of group. Calculated by dividing the previously calculated basal metabolic rate of the group by tha verage weight of animals in the group converted to grams
Average mass-specific metabolic rate (W/g) of cat	Average mass-specific metabolic rate (W/g). Calculated as the arithmetic mean of the female and male group.
Source	Name of group	Number of animals in group	Average mass of group (kg)	Basal mass-specific metabolic rate of group (kcal/kg^0.75/day)	Basal metabolic rate of group (W)	Average mass-specifc metabolic rate (W/g) of group
https://www.sciencedirect.com/science/article/pii/S003452889790134X	Male cats sexually active	5	5.2	85.3	37.2133	0.0071564
	Female cats sexually active	6	2.94	95.3	19.4372	0.0066113
					Average metabolic rate (W)	Average mass-specific metabolic rate (W/g) of cat
					28.3253	0.00688385

## Sheet: 3d - Giraffe mass-specific  BMR
Supplementary table S3d
Mass-specific basal metabolic rate calculation of giraffe
Legend
Source	Source of data
Average mass of giraffe (kg) from AnAge database	Average mass of giraffe (kg) from AnAge database
Mass-specific basal O2-consumption (O2 ml kg−1 min−1)	Resting mass-specific O2-consumption (O2 ml kg−1 min−1) calculated from body mass of giraffe taken from AnAge and allometric equation taken from source publication
O2-conversion factor (mL to J)	O2-conversion factor used regurarly to convert between consumed O2-volume and generated energy unit (J)
Basal metabolic rate of giraffe (W)	Resting metabolic rate of giraffe (W). Calculated by multiplying average mass-specific O2-consumption with O2-conversion factor, with average mass of the giraffe and dividing by 60
Basal mass-specific metabolic rate of giraffe (W/g)	Calculated by dividing the mass-specific basal O2-consumption by 60*1000, to convert to W/g unit of measurement
Source	Average mass of giraffe (kg) from AnAge database	Mass-specific basal O2-consumption (O2 ml kg−1 min−1)	O2-conversion factor (mL to J)	Resting metabolic rate of giraffe (W)	Resting mass-specific metabolic rate of giraffe (W/g)
https://reader.elsevier.com/reader/sd/pii/0034568782900135?token=E3AF7F942FE0B947A16F796EBD2847A3CCF319AEC425CDAA09F3DCDBA620F36BEFD8A349A804FDF8FC35E397693A2511&originRegion=eu-west-1&originCreation=20221017152725	800	2.54	20.1	680.72	0.0008509

## Sheet: 3e - Ring-tailed lemur mass-spe
Supplementary table S3e
Mass-specific basal metabolic rate calculation of ring-tailed lemur
Legend
Source	Source of data
Number of animals in group	Number of animals in group
Average mass of animals in group (kg)	Average mass of animals in group (kg)
Average mass-specific basal metabolic rate of group (W/kg)	Average mass-specific basal metabolic rate of group (W/g)
Basal metabolic rate of group (W)	Basal metabolic rate of group (W) calculated by multiplying the average mass of animals in the group with the average mass-specific basal metabolic rate of group (W/g)
Source	Number of animals in group	Average mass of animals in group (kg)	Average mass-specific basal metabolic rate of group (W/g)	Basal metabolic rate of group (W)
https://onlinelibrary.wiley.com/doi/full/10.1002/ajpa.22132?casa_token=VRyDsAZiFSgAAAAA%3AS4F367gIoWIAqTn1zIaf2LCtxoWISZMsoEYA2Er3ZSfGPVnJPz5zkjwSI__Z-TxkQ5jYz5P8TSiUY4E	3	2.31	0.00277	6.3987

## Sheet: 3f - Horse mass-specific BMR ca
Supplementary table S3f
Mass-specific basal metabolic rate calculation of horse
Legend
Source	Source of data
Average mass of animals reported in source (kg)	Average mass of animals reported in source (kg)
Basal mass-specific O2-consumption (O2 ml g−1 h−1)	Basal mass-specific O2-consumption (O2 ml g−1 h−1)
O2-conversion factor (mL to J)	O2-conversion factor (mL to J)
Basal metabolic rate of the horse (W)	Basal metabolic rate of the horse (W). Calculated by multiplying the basal mass-specific O2-consumption (O2 ml g−1 h−1) with the O2-conversion factor and average body weight of horses from the source (g) divided by 60*60 to get seconds as time units
Mass-specific Basal metabolic rate of the horse (W/g)	Basal mass-specific metabolic rate of the horse (W/g). Calculated by multiplying the basal mass-specific O2-consumption (O2 ml g−1 h−1) with the O2-conversion factor, divided by 60*60 to get seconds as time units
Source	Average mass of animals reported in source (kg)	Basal mass-specific O2-consumption (O2 ml g−1 h−1)	O2-conversion factor (mL to J)	Basal metabolic rate of the horse (W)	Mass-specific Basal metabolic rate of the horse (W/g)
https://www.jstor.org/stable/2389354	260	0.25	20.1	362.917	0.00139583
