# Supplementary material for: The impact of the cardiovascular component and somatic mutations on ageing
Source: Aging Cell. 2023 Aug 22;22(10):e13957. doi: 10.1111/acel.13957 (PMC10577550; doi:10.1111/acel.13957)
Supplement: Supplementary file 5 — Table S4 [file ACEL-22-e13957-s001.xlsx]

## Sheet: 4a - Correlation analysis
Supplementary table 4a
Legend
Phenotypic trait	Phenotypic trait we correlated with lifespan
Pearson coefficient	Pearson coefficient between phenotypic trait and lifespan
Pearson p-value	P-value of the Pearson correlation analysis between phenotypic trait and lifespan
Pearson p_adj	P-value of the Pearson correlation analysis between life histroy trait and lifespan corrected for multiple testing using the Benjamini-Hochberg method
Spearman coefficient	Spearman coefficient between phenotypic trait and lifespan
Spearman p-value	P-value of the Spearman correlation analysis
Spearman p_adj	P-value of the Spearman correlation analysis corrected for multiple testing using the Benjamini-Hochberg method
Phenotypic trait	Pearson coefficient	Pearson p-value	Pearson p_adj	Spearman coefficient	Spearman p-value	Spearman p_adj
Somatic mutation rate	-0.92234	9.95e-07	7.96e-06	-0.92143	0	0
Litter size	-0.79865	0.000356	0.000713	-0.74991	0.001284	0.00436
Resting heart rate	-0.761	0.000984	0.001575	-0.66786	0.008132	0.013011
Respiratory rate	-0.71986	0.002477	0.003303	-0.68571	0.006165	0.012331
Mass-specific BMR	-0.69634	0.003928	0.004489	-0.48571	0.068828	0.07587
Adult mass	0.579482	0.023575	0.023575	0.475	0.07587	0.07587
Female sexual maturity	0.834968	0.000107	0.000286	0.632143	0.013512	0.018016
Male sexual maturity	0.886875	1.05e-05	4.2e-05	0.757143	0.001635	0.00436

## Sheet: 4b - Partial correlation analys
Supplementary table 4b
Legend
Phenotypic trait	Phenotypic trait we correlated with lifespan after removing mutation rate's effect from lifespan
Partial Pearson coefficient	Pearson coefficient between phenotypic trait and the residual of lifespan after removing mutation rate's effect
Partial Pearson p-value	P-value of the Pearson correlation analysis between phenotypic trait and lifespan residuals with mutation rate's effect removed
Partial Pearson p_adj	P-value of the Pearson correlation analysis with mutation rate's effect removed and corrected for multiple testing using the Benjamini-Hochberg method
Partial Spearman coefficient	Spearman coefficient between phenotypic trait and the residual of lifespan after removing mutation rate's effect
Partial Spearman p-value	P-value of the Spearman correlation analysis between phenotypic trait and lifespan residuals with mutation rate's effect removed
Partial Spearman p_adj	P-value of the Spearman correlation analysis with mutation rate's effect removed and corrected for multiple testing using the Benjamini-Hochberg method
Phenotypic trait	Partial Pearson coefficient	Partial Pearson p-value	Partial Pearson p_adj	Partial Spearman coefficient	Partial Spearman p-value	Partial Spearman p_adj
Resting heart rate	-0.59704	0.02418	0.169257	-0.46109	0.097025	0.679176
Litter size	-0.44804	0.108133	0.189233	-0.31841	0.267213	0.858121
Respiratory rate	-0.41785	0.137094	0.191932	-0.25349	0.381864	0.858121
Mass-specific BMR	-0.26385	0.36204	0.36204	0.075289	0.798103	0.879874
Female sexual maturity	0.357243	0.209862	0.244839	-0.13412	0.647579	0.879874
Adult mass	0.45525	0.101895	0.189233	0.201202	0.490355	0.858121
Male sexual maturity	0.510737	0.062002	0.189233	0.044522	0.879874	0.879874

## Sheet: 4c - Linear model fits
Supplementary table 4c
Legend
Phenotypic traits included in model	Phenotypic traits that were added as independent variables to the linear model.
Adjusted R-squared	Fraction of variance in lifespan that is explained by the linear model, adjusted for the number of dependent variables included.
AIC	Akaike information criterion (AIC) is an estimation of the model's quality. The model with the lowest AIC score represents the best fit.
BIC	Bayesian information criterion (BIC) estimates the model's quality. The model with the lowest BIC score represents the best fit. BIC selects smaller models in comparison to AIC.
Phenotypic traits included in model	Adjusted R-squared	AIC	BIC
Somatic mutation rate	0.839231	-10.5992	-8.47505
Resting heart rate + Somatic mutation rate	0.887918	-15.2108	-12.3786
Litter size + Somatic mutation rate	0.860796	-11.9602	-9.12803
Respiratory rate + Somatic mutation rate	0.856243	-11.4775	-8.64527
Mass-specific BMR + Somatic mutation rate	0.837959	-9.68156	-6.84936
Female sexual maturity + Somatic mutation rate	0.848061	-10.6472	-7.81499
Adult mass + Somatic mutation rate	0.86193	-12.083	-9.25076
Male sexual maturity + Somatic mutation rate	0.871266	-13.1331	-10.3009
